# Supplementary material for: Comparative analysis of flavonoids, polyphenols and volatiles in roots, stems and leaves of five mangroves
Source: PeerJ. 2023 Jun 22;11:e15529. doi: 10.7717/peerj.15529 (PMC10290835; doi:10.7717/peerj.15529)
Supplement: Supplemental Information 12 [file peerj-11-15529-s012.zip]

Archive with 18 entries (17 files):
- peerj-80417-doi_10.5061_dryad.ffbg79cz8__v4/
- peerj-80417-doi_10.5061_dryad.ffbg79cz8__v4/AC-leaf_40.csv
- peerj-80417-doi_10.5061_dryad.ffbg79cz8__v4/AC_root_22.csv
- peerj-80417-doi_10.5061_dryad.ffbg79cz8__v4/AC_stem_39.csv
- peerj-80417-doi_10.5061_dryad.ffbg79cz8__v4/AI_leaf_21.csv
- peerj-80417-doi_10.5061_dryad.ffbg79cz8__v4/AI_root_33.csv
- peerj-80417-doi_10.5061_dryad.ffbg79cz8__v4/AI_stem_21.csv
- peerj-80417-doi_10.5061_dryad.ffbg79cz8__v4/AM_leaf_33.csv
- peerj-80417-doi_10.5061_dryad.ffbg79cz8__v4/AM_root_27.csv
- peerj-80417-doi_10.5061_dryad.ffbg79cz8__v4/AM_stem_27.csv
- peerj-80417-doi_10.5061_dryad.ffbg79cz8__v4/BG_leaf_19.csv
- peerj-80417-doi_10.5061_dryad.ffbg79cz8__v4/BG_root_24.csv
- peerj-80417-doi_10.5061_dryad.ffbg79cz8__v4/BG_stem_3.csv
- peerj-80417-doi_10.5061_dryad.ffbg79cz8__v4/Data_for_figure5_to_figure8_71_common_compounds.xlsx
- peerj-80417-doi_10.5061_dryad.ffbg79cz8__v4/KC_leaf_31.csv
- peerj-80417-doi_10.5061_dryad.ffbg79cz8__v4/KC_root_24.csv
- peerj-80417-doi_10.5061_dryad.ffbg79cz8__v4/KC_stem_24.csv
- peerj-80417-doi_10.5061_dryad.ffbg79cz8__v4/README.txt
