# Supplementary material for: Comparative analysis of flavonoids, polyphenols and volatiles in roots, stems and leaves of five mangroves
Source: PeerJ. 2023 Jun 22;11:e15529. doi: 10.7717/peerj.15529 (PMC10290835; doi:10.7717/peerj.15529)
Supplement: Supplemental Information 12 [file peerj-11-15529-s012.zip › peerj-80417-doi_10.5061_dryad.ffbg79cz8__v4/AC-leaf_40.csv]

Species_part	Unique compounds	Retention time/min	Average content/%
AC-leaf	BENZENE, (1,1-DIMETHYLETHYL)-	16.218	0.16
AC-leaf	cis-3-methylcyclohexanol	16.895	0.2
AC-leaf	3-Tetradecene, (Z)-	20.386	1.27
AC-leaf	Methyl peroxybenzoate	14.415	0.13
AC-leaf	Decane, 3,7-dimethyl-	30.927	0.15
AC-leaf	Benzene, tert-butyl-	12.101	0.13
AC-leaf	1-Hexene, 3,5,5-trimethyl-	14.551	0.89
AC-leaf	Octane, 3-ethyl-2,7-dimethyl-	17.655	0.19
AC-leaf	2,4-O-Benzylidene d-glucitol	23.349	0.19
AC-leaf	1-Methylcyclohexanol, trifluoroacetate	3.224	0.71
AC-leaf	1,3,3-Trimethyl-6-(3-nitro-benzenesulfonyl)-6-aza-bicyclo[3.2.1]octane	15.076	1.58
AC-leaf	cis-6-Nonenol	20.156	0.35
AC-leaf	1-phenyl-3-methylpenta-1,2,4-triene	23.667	0.15
AC_leaf	1-Octadecanol	28.377	0.1
AC_leaf	4D-METHYLHEXANOIC ACID ETHYL ESTER	13.6	0.15
AC_leaf	TRANS-ISOELEMICIN	27.544	0.22
AC_leaf	Pentanoic acid, ethyl ester	8.15	0.13
AC_leaf	Hexanoic acid, ethyl ester	11.293	8.01
AC_leaf	Dodecane, 1-chloro-	25.965	0.11
AC_leaf	BUTANOIC ACID, 3-METHYL-, ETHYL ESTER	6.718	0.45
AC_leaf	1,7-Nonadiene, 4,8-dimethyl-	11.207	0.26
AC_leaf	Benzamide, N-[1,3-dioxo-2-(1-imidazolyl)-2-indanyl]-	25.617	0.3
AC_leaf	Butanoic acid, 3-methylbutyl ester	13.125	0.83
AC_leaf	1-BUTANOL, 3-METHYL-	3.84	0.56
AC_leaf	1-Butanol	2.754	0.1
AC_leaf	Tetracosane, 3-ethyl-	33.381	0.15
AC_leaf	Butanoic acid, 3-methylbut-2-enyl ester	12.895	0.27
AC_leaf	Propen-2-yl nonaflate	19.245	0.12
AC_leaf	Butanoic acid, phenylmethyl ester	21.984	0.12
AC_leaf	1-Chloro-2,2,4-trimethylpentan-3-ol	27.65	0.11
AC_leaf	Peracetic Acid	3.182	0.37
AC_leaf	Butanoic acid, 2-pentenyl ester, (Z)-	14.322	1.24
AC_leaf	Propanoic acid, 2-methyl-, 2-methylbutyl ester	13.21	0.18
AC_leaf	2-Penten-1-ol, (E)-	4.555	0.19
AC_leaf	Cyclohexyl hexanoate	23.05	0.13
AC_leaf	CYCLOPROPANE, 1-METHYL-2-(3-METHYLPENTYL)-	22.146	0.16
AC_leaf	1-Hexadecene	33.032	0.12
AC_leaf	2,2-Dimethylpropanoic acid, 3-methylbut-2-enyl ester	15.721	0.67
AC_leaf	2-Pentene, (Z)-	1.695	0.34
AC_leaf	3-Hexenoic acid, ethyl ester, (Z)-	11.504	0.45
