# Supplementary material for: Comparative analysis of flavonoids, polyphenols and volatiles in roots, stems and leaves of five mangroves
Source: PeerJ. 2023 Jun 22;11:e15529. doi: 10.7717/peerj.15529 (PMC10290835; doi:10.7717/peerj.15529)
Supplement: Supplemental Information 12 [file peerj-11-15529-s012.zip › peerj-80417-doi_10.5061_dryad.ffbg79cz8__v4/AC_root_22.csv]

Species_part	Unique compounds	Retention time/min	Average content/%
AC_root	2 OCTENAL	13.181	0.61
AC_root	cis-4-Decenal	29.585	0.16
AC_root	Butyric acid, 2-phenyl-, 3-methylbut-2-en-1-yl ester	12.105	0.24
AC_root	2-Dodecenal, (E)-	22.452	0.62
AC_root	Octanal, 7-methoxy-3,7-dimethyl-	19.379	0.56
AC_root	Heptanal	8.132	0.13
AC_root	4-DECENE, 7-METHYL-, (E)-	12.421	0.34
AC_root	endo-Borneol	16.692	7.52
AC_root	LIMONENE DIOXIDE 1	25.971	0.37
AC_root	2-Octen-1-ol	13.554	0.44
AC_root	5,8-Dimethylenebicyclo[2.2.2]oct-2-ene	14.215	0.23
AC_root	1,E-8,Z-10-Tetradecatriene	27.756	0.93
AC_root	Bicyclo[3.1.1]hept-2-ene-2-carboxaldehyde, 6,6-dimethyl-	17.623	2.11
AC_root	3,4-Hexadienal, 2-butyl-2-ethyl-5-methyl-	25.404	0.16
AC_root	Butanedioic acid, compd. with N,N-dimethyl-2-[1-phenyl-1-(2-pyridinyl)ethoxy]ethanamine (1:1)	7.81	0.11
AC_root	OCTANE, 3,3-DIMETHYL-	11.729	0.31
AC_root	6-Methyl-hept-5-en-2-ol	11.109	0.12
AC_root	Cyclohexene, 1-formyl-2-phenylsulfinylmethyl-3,3-dimethyl-	19.699	0.12
AC_root	cis-7-Tetradecen-1-ol	27.928	1.05
AC_root	1H-3a,7-Methanoazulene, 2,3,4,7,8,8a-hexahydro-3,6,8,8-tetramethyl-, [3R-(3.alpha.,3a.beta.,7.beta.,8a.alpha.)]-	23.994	0.6
AC_root	Hexadecane, 1,16-dichloro-	25.852	0.17
AC_root	2-Decenal, (E)-	19.522	0.61
