# Supplementary material for: Comparative analysis of flavonoids, polyphenols and volatiles in roots, stems and leaves of five mangroves
Source: PeerJ. 2023 Jun 22;11:e15529. doi: 10.7717/peerj.15529 (PMC10290835; doi:10.7717/peerj.15529)
Supplement: Supplemental Information 12 [file peerj-11-15529-s012.zip › peerj-80417-doi_10.5061_dryad.ffbg79cz8__v4/AC_stem_39.csv]

Species_part	Unique compounds	Retention time/min	Average content/%
AC_stem	Spiro[4.5]dec-7-ene, 1,8-dimethyl-4-(1-methylethenyl)-, [1S-(1.alpha.,4.beta.,5.alpha.)]-	25.354	0.38
AC_stem	SPIRO[5.5]UNDECA-1,8-DIENE, 1,5,5,9-TETRAMETHYL-, (R)-	23.897	1.21
AC_stem	OCTANAL	11.397	0.1
AC_stem	tridecanal	31.298	0.14
AC_stem	4-(2',6',6'-TRIMETHYLCYCLOHEX-1'-EN-1'-YL)BUTAN-1-OL	24.785	0.15
AC_stem	Oxacyclotetradeca-4,11-diyne	23.787	0.14
AC_stem	Naphthalene, 1,7-dimethyl-	24.167	0.12
AC_stem	.beta. bisabolene	26.408	1.53
AC_stem	cis-muurola-3,5-diene	24.057	0.45
AC_stem	(E)-1-Methyl-4-(6-methylhept-5-en-2-ylidene)cyclohex-1-ene	27.015	0.21
AC_stem	(+)-CYCLOISOSATIVENE	22.397	3.52
AC_stem	Cedrene	25.641	0.29
AC_stem	Methacrylic acid, 2,2,3,3,4,4,4-heptafluorobutyl ester	15.075	0.33
AC_stem	(3aS,8aS)-6,8a-Dimethyl-3-(propan-2-ylidene)-1,2,3,3a,4,5,8,8a-octahydroazulene	26.174	1.9
AC_stem	Acoradiene	25.416	0.69
AC_stem	2,4(1H,3H)-Pyrimidinedione, 5-nitro-	26.94	0.06
AC_stem	trans-1,2-Di(1-methylethyl)cyclopropane	14.945	0.06
AC_stem	2,4 PENTADIENAL	5.261	0.03
AC_stem	.beta.-cadinene	26.84	0.04
AC_stem	Bicyclo[2.2.1]heptane, 2-methyl-3-methylene-2-(4-methyl-3-pentenyl)-, (1S-endo)-	24.851	0.54
AC_stem	Ether, dodecyl isopropyl	26.054	0.79
AC_stem	DODECANE, 4,6-DIMETHYL-	31.062	0.2
AC_stem	Neodihydrocarveol	25.973	0.78
AC_stem	1,6,10-Dodecatriene, 7,11-dimethyl-3-methylene-	25.84	0.7
AC_stem	10-Methyl-8-tetradecen-1-ol acetate	19.691	0.14
AC_stem	(1S,2E,6E,10R)-3,7,11,11-Tetramethylbicyclo[8.1.0]undeca-2,6-diene	26.612	0.87
AC_stem	CIS-.ALPHA.-BISABOLENE	27.255	0.18
AC_stem	Bicyclo[2.2.1]hept-2-ene, 2,3-dimethyl-	25.2	0.41
AC_stem	1H-Benzocycloheptene, 2,4a,5,6,7,8-hexahydro-3,5,5,9-tetramethyl-, (R)-	26.325	0.22
AC_stem	Heptadec-8-ene	30.456	0.43
AC_stem	.alpha.-ylangene	22.81	0.2
AC_stem	1-METHYL-CIS-2-(N,N-DIMETHYLAMINOMETHYL-D2)ISOPROPYLIDENECYCLOPENTANE	1.85	0.03
AC_stem	Methyl pulegenate	21.633	0.04
AC_stem	DEHYDROAROMADENDRENE	22.534	0.05
AC_stem	11,14-Octadecadiynoic acid, methyl ester	26.49	0.67
AC_stem	Petasitene	23.514	0.9
AC_stem	(2,6,6-Trimethylcyclohex-1-enylmethanesulfonyl)benzene	25.244	0.38
AC_stem	Spiropentane, butyl-	27.753	0.05
AC_stem	Lanceol, cis	22.884	0.18
