# Supplementary material for: Comparative analysis of flavonoids, polyphenols and volatiles in roots, stems and leaves of five mangroves
Source: PeerJ. 2023 Jun 22;11:e15529. doi: 10.7717/peerj.15529 (PMC10290835; doi:10.7717/peerj.15529)
Supplement: Supplemental Information 12 [file peerj-11-15529-s012.zip › peerj-80417-doi_10.5061_dryad.ffbg79cz8__v4/AI_leaf_21.csv]

Species_part	Unique compounds	Retention time/min	Average content/%
AI_leaf	Hexane, 3,3-dimethyl-	25.079	0.22
AI_leaf	3-BUTEN-2-OL, 2-METHYL-	2.222	0.09
AI_leaf	2-(1-hydroxy ethyl)-5-methyl-5-vinyl-tetrahydrofuran	17.041	0.1
AI_leaf	1-chloro-1,1,2-trifluoro-2-tridecene	22.144	0.1
AI_leaf	5-Azulenemethanol, 1,2,3,4,5,6,7,8-octahydro-.alpha.,.alpha.,3,8-tetramethyl-	28.731	0.12
AI_leaf	2-Tridecanone	20.465	0.12
AI_leaf	7-Octen-3-ol, 2,6-dimethyl-	31.495	0.09
AI_leaf	Cyclohexanol, 3-methyl-	14.515	0.08
AI_leaf	Oxalic acid, cyclohexylmethyl decyl ester	34.3	0.07
AI_leaf	2-Allyl-1,3-cyclohexanedione	14.39	0.14
AI_leaf	Pyridinium, 1-hexadecyl-, chloride, monohydrate	25.974	0.15
AI_leaf	Butane, 2,3-dimethoxy-2-methyl-	19.573	0.08
AI_leaf	2-Pentadecanone, 6,10,14-trimethyl-	34.189	0.2
AI_leaf	2-Oxonanone	29.6	0.22
AI_leaf	METHYL-7,8-DIDEUTERO-7-NONENOATE	34.975	0.11
AI_leaf	Octane, 3,4,5,6-tetramethyl-	33.175	0.16
AI_leaf	PENTADECANE	20.619	0.2
AI_leaf	(R,S)-(1/,5u,7u)-7-(Hydroxymethyl)-7-methylbicyclo[3.3.1]nonan-2-one	26.185	0.08
AI_leaf	1,1-dimethoxy decane	31.365	0.25
AI_leaf	3-Methylpent-2-ene-1,5-diol	8.388	0.08
AI_leaf	7,9-Di-tert-butyl-1-oxaspiro(4,5)deca-6,9-diene-2,8-dione	35.888	0.94
