# Supplementary material for: Comparative analysis of flavonoids, polyphenols and volatiles in roots, stems and leaves of five mangroves
Source: PeerJ. 2023 Jun 22;11:e15529. doi: 10.7717/peerj.15529 (PMC10290835; doi:10.7717/peerj.15529)
Supplement: Supplemental Information 12 [file peerj-11-15529-s012.zip › peerj-80417-doi_10.5061_dryad.ffbg79cz8__v4/AI_root_33.csv]

Species_part	Unique compounds	Retention time/min	Average content/%
AI_root	Tetracosanoic acid, methyl ester	35.891	0.41
AI_root	2-Propenamide, 2-methyl-N-phenyl-	25.975	0.39
AI_root	6-[(Z)-1-Butenyl]-1,4-cycloheptadiene	16.218	0.39
AI_root	(+)-(1R,5R)-2(10)-PINEN-4-ONE	18.033	0.47
AI_root	OXACYCLOHEXADECANE-2,13-DIONE 13-OXIME	29.596	0.34
AI_root	Bicyclo[1.1.0]butane-1-carboxylic acid, 2,2,4,4-tetramethyl-, methyl ester	26.173	0.39
AI_root	Pyrazine, 2-methoxy-3-(1-methylethyl)-	14.388	0.34
AI_root	Phosphine oxide, triphenyl-	39.285	0.34
AI_root	DECANE, 2-METHYL-	29.734	0.19
AI_root	3-Hydroxy-7,8-dihydro-.beta.-ionol	27.538	0.39
AI_root	Dimethylsulfoxonium formylmethylide	7.155	0.19
AI_root	Nonane, 3,7-dimethyl-	17.66	0.34
AI_root	Rose oxide	14.921	0.34
AI_root	Isopropyl myristate	33.755	0.34
AI_root	Octadecanoic acid, ethyl ester	23.315	0.34
AI_root	Hexadecanoic acid, methyl ester	31.513	0.34
AI_root	.beta.-Citronellol	18.546	0.46
AI_root	3-Methyl-4-(phenylthio)-2-prop-2-enyl-2,5-dihydrothiophene 1,1-dioxide	1.961	0.39
AI_root	3-Octyn-1-ol	39.385	0.39
AI_root	Heptadecane	12.255	4.19
AI_root	A-PHELLANDRENE	11.437	0.39
AI_root	Cyclooctanemethanol	34.124	0.39
AI_root	1,2-ETHANEDIOL, MONOFORMATE	3.329	0.39
AI_root	5-Isopropenyl-1,2-dimethylcyclohex-2-enol	37.663	0.39
AI_root	1,2-Benzenedicarboxylic acid, bis(2-ethylhexyl) ester	40.452	0.17
AI_root	NERYL ACETATE	12.253	0.34
AI_root	CYCLOHEXENE-3,6-D2	11.39	0.39
AI_root	Tetradecanal	31.296	0.17
AI_root	2,6-DIHYDROXYBENZOIC ACID 3TMS	35.03	0.39
AI_root	IRON TRITROPOLONATE	2.155	0.34
AI_root	6-Butyl-1,4-cycloheptadiene	16.768	0.39
AI_root	1,10-Decanediol	26.37	0.33
AI_root	7-CHLORO-1,3-DIHYDRO-5-PHENYL-2H-1,4-DIBENZODIAZEPIN-2-ONE TMS DE	16.082	0.39
