# Supplementary material for: Comparative analysis of flavonoids, polyphenols and volatiles in roots, stems and leaves of five mangroves
Source: PeerJ. 2023 Jun 22;11:e15529. doi: 10.7717/peerj.15529 (PMC10290835; doi:10.7717/peerj.15529)
Supplement: Supplemental Information 12 [file peerj-11-15529-s012.zip › peerj-80417-doi_10.5061_dryad.ffbg79cz8__v4/AI_stem_21.csv]

Species_part	Unique compounds	Retention time/min	Average content/%
AI_stem	BUTANOIC ACID, HEXYL ESTER	12.255	4.19
AI_stem	2,5-Dimethylbenzophenone	9.989	0.39
AI_stem	Nonadecane	33.181	0.22
AI_stem	BENZENE, METHOXY-	12.255	4.19
AI_stem	3-Dodecanol, 3,7,11-trimethyl-	10.593	0.23
AI_stem	2-Ethyl-1-hexanol	10.593	0.23
AI_stem	4-(2-Methoxypropan-2-yl)-1-methylcyclohex-1-ene	12.255	4.19
AI_stem	Octadecanoic acid, ethenyl ester	34.753	0.6
AI_stem	Hexanoic acid, 3-hexenyl ester, (Z)-	30.93	0.33
AI_stem	2-Heptenoic acid, ethyl ester, (E)-	10.593	0.23
AI_stem	Phenol, 2,6-bis(1,1-dimethylethyl)-4-ethyl-	34.753	0.6
AI_stem	2-Methoxy-1,3-dioxolane	10.593	0.23
AI_stem	Heptanoic acid, 3-hexenyl ester, (Z)-	12.255	4.19
AI_stem	1,4-Benzenediol, 2,5-bis(1,1-dimethylethyl)-	30.844	0.71
AI_stem	3-Hexen-1-ol, (E)-	10.593	0.22
AI_stem	CIS 3 HEXENYL LACTATE	12.255	0.77
AI_stem	4-Amino-furazan-3-carboxylic acid (3-morpholin-4-yl-propyl)-amide	12.255	0.37
AI_stem	1H-Purin-6-amine, [(2-fluorophenyl)methyl]-	41.307	0.49
AI_stem	Tetradecanoic acid, 12-methyl-, methyl ester	35.884	0.21
AI_stem	Cycloheptanone, 2-methyl-	1.17	2.89
AI_stem	HEPTADECANE	12.255	4.19
