# Supplementary material for: Comparative analysis of flavonoids, polyphenols and volatiles in roots, stems and leaves of five mangroves
Source: PeerJ. 2023 Jun 22;11:e15529. doi: 10.7717/peerj.15529 (PMC10290835; doi:10.7717/peerj.15529)
Supplement: Supplemental Information 12 [file peerj-11-15529-s012.zip › peerj-80417-doi_10.5061_dryad.ffbg79cz8__v4/AM_leaf_33.csv]

Species_part	Unique compounds	Retention time/min	Average content/%
AM_leaf	PENTANE, 3-METHYL-	2.112	0.06
AM_leaf	CYCLOPROPANE, PROPYL-	7.205	0.45
AM_leaf	Valeric acid, 3-methylbut-2-enyl ester	11.395	0.19
AM_leaf	Butanoic acid, ethyl ester	5.303	0.06
AM_leaf	Benzene, 1-(1,1-dimethylethyl)-3-methyl-	20.126	0.29
AM_leaf	Heptanediamide, N,N'-di-benzoyloxy-	16.815	0.15
AM_leaf	2-Propenoic acid, 3-phenyl-, ethyl ester	25.265	0.57
AM_leaf	1-Methyl-4-(2-propyl)cyclooctan-1-ol	14.83	0.11
AM_leaf	Hexadecane, 2-methyl-	29.726	0.07
AM_leaf	3,3'-Diisopropyl-1,1'-bis(bicyclo[1.1.1]pentane]	23.991	0.06
AM_leaf	2(3H)-Furanone, dihydro-	8.652	0.18
AM_leaf	Pivalic acid, 6-chlorohexyl ester	18.765	0.17
AM_leaf	1-Hexanol, 5-methyl-	23.196	0.08
AM_leaf	2-[Ethoxymethoxy]-1,3-propanediol	8.57	0.15
AM_leaf	2-tert-Butyltoluene	17.644	0.21
AM_leaf	Ethanone, 1-(3-methylphenyl)-	15.186	0.29
AM_leaf	Perfluoropropionic acid, TMS derivative	1.568	0.09
AM_leaf	BUTANE, 2-METHOXY-3-METHYL-	3.227	0.1
AM_leaf	trans-Rose oxide	14.915	0.15
AM_leaf	Naphthalene, 1,8-dimethyl-	23.664	0.21
AM_leaf	2-Pentadecanone	20.46	0.19
AM_leaf	3-Cyclohexene-1-carboxaldehyde, 1,3,4-trimethyl-	18.369	0.09
AM_leaf	1,1,1,2,2,3,3,4,4,5,5,6,6-Tridecafluorohexadec-7-ene	22.143	0.09
AM_leaf	Methyl 4(E)-Hexenyl Ether	13.987	0.27
AM_leaf	(S)-(E)-4-Phenyl-2-pentene	19.21	0.12
AM_leaf	L-(-)-Menthol	16.899	0.53
AM_leaf	1-Acetyl-2-hydroxy-3-methoxy-9-methyl-8,9-dihydronaphtho[d]benzo[b]furan-11(10)H-one	35.233	0.06
AM_leaf	1,3-Cyclohexadiene, 5-(1,1-dimethylethyl)-	15.331	0.09
AM_leaf	Globulol	25.955	0.24
AM_leaf	2,2,6,6-Tetramethylcyclohexan-1-one	12.445	0.06
AM_leaf	4-Ethyl-5-methyl-1,2-diazine	11.953	0.06
AM_leaf	Heptane, 2,4-dimethyl-	5.215	0.21
AM_leaf	Oxetane, 2-ethyl-3-methyl-	5.17	0.12
