# Supplementary material for: Comparative analysis of flavonoids, polyphenols and volatiles in roots, stems and leaves of five mangroves
Source: PeerJ. 2023 Jun 22;11:e15529. doi: 10.7717/peerj.15529 (PMC10290835; doi:10.7717/peerj.15529)
Supplement: Supplemental Information 12 [file peerj-11-15529-s012.zip › peerj-80417-doi_10.5061_dryad.ffbg79cz8__v4/AM_root_27.csv]

Species_part	Unique compounds	Retention time/min	Average content/%
AM_root	(10 R)-Ethylisoxazoline - adduct from (5E)-Cholecalciferol	10.545	0.21
AM_root	Acetic acid, non-3-enyl ester, cis-	20.469	9.17
AM_root	Tricyclo[2.2.1.0(2,6)]heptane, 1,7-dimethyl-7-(4-methyl-3-pentenyl)-	24.105	1.15
AM_root	1,4-Octadiene	17.705	0.12
AM_root	ACETIC ACID, HEXYL ESTER	11.744	1
AM_root	Eicosane, 2-methyl-	20.619	0.31
AM_root	1-Butanol, 2-methyl-, acetate	7.495	0.08
AM_root	1,1-Difluorooctane	11.4	0.23
AM_root	2,4-Dimethyl 1,4-pentadiene	18.105	0.12
AM_root	7-Oxabicyclo[4.1.0]heptane, 3-methyl-	13.178	0.56
AM_root	1,6-Dioxaspiro[4.4]nonane, 2-ethyl-	13.96	0.55
AM_root	1,3,6-Octatriene, 3,7-dimethyl-, (E)-	12.877	0.16
AM_root	(E,E)-1,8-Dibromocyclotetradeca-1,8-diene	26.169	0.11
AM_root	3-Hexen-1-ol, acetate, (Z)-	11.583	30.16
AM_root	Spiro[androst-5-ene-17,1'-cyclobutan]-2'-one, 3-hydroxy-, (3.beta.,17.beta.)-	23.668	0.42
AM_root	(E,E)-1,3,5-Undecatriene	10.59	0.18
AM_root	(Z)-.beta.-Farnesene	24.976	0.26
AM_root	4-Fluoro-2-methoxyphenol	14.75	0.08
AM_root	trans,Trans-nona-2,4-dienol	21.913	1.75
AM_root	Tricosane	33.393	0.28
AM_root	Germacrene B	23.329	0.17
AM_root	OCTANE, 2,7-DIMETHYL-	29.726	0.16
AM_root	(+)-.BETA.-COSTOL	25.965	0.17
AM_root	6-Methyl-3-phenethylsulfanyl-[1,2,4]triazin-5-ol	19.393	0.33
AM_root	(+)-M-MENTHA-1,8-DIENE	14.195	0.09
AM_root	Z-2-Dodecenol	13.545	0.13
AM_root	Benzene, 1-(1,5-dimethyl-4-hexenyl)-4-methyl-	25.726	0.18
