# Supplementary material for: Comparative analysis of flavonoids, polyphenols and volatiles in roots, stems and leaves of five mangroves
Source: PeerJ. 2023 Jun 22;11:e15529. doi: 10.7717/peerj.15529 (PMC10290835; doi:10.7717/peerj.15529)
Supplement: Supplemental Information 12 [file peerj-11-15529-s012.zip › peerj-80417-doi_10.5061_dryad.ffbg79cz8__v4/AM_stem_27.csv]

Species_part	Unique compounds	Retention time/min	Average content/%
AM_stem	2-Cyanomethyl-tetrahydrofuran	20.084	0.17
AM_stem	1-Butylpentyl trifluoromethanesulfonate	21.297	0.08
AM_stem	2-Hexanone, 6-bromo-	18.746	0.09
AM_stem	Formamide, N-methyl-	3.23	0.07
AM_stem	3-methyl butanol	4.534	0.07
AM_stem	1,6-OCTADIEN-3-OL, 3,7-DIMETHYL-	14.544	1.92
AM_stem	Heptanoic acid, 2-ethyl-	23.29	0.08
AM_stem	3-(Hex-1'-enyl)cyclopropane-2,2-dimethylcyclopropane-1-methanol	28.927	0.08
AM_stem	.delta.-(4)-dodecanol	30.255	0.11
AM_stem	1-Propanol, 2,2-dimethyl-	17.572	0.13
AM_stem	6-Tridecanone	25.358	2.51
AM_stem	Zingiberene	23.987	0.22
AM_stem	2-Heptyn-1-ol	16.42	0.31
AM_stem	1-Propene, 2-fluoro-	1.897	0.06
AM_stem	1,5-PENTANEDIOL, 3-METHYL-	17.843	0.07
AM_stem	Cyclopentanemethanol	16.71	0.06
AM_stem	Octadecanoic acid, 1-[(tetradecyloxy)carbonyl]pentadecyl ester	14.926	0.08
AM_stem	Bicyclo[2.1.0]pentane, 1,4-dimethyl-	21.137	0.08
AM_stem	2,3,5,8,10,11-HEXAMETHYLENEDODECANE	24.928	0.08
AM_stem	HEPTANE	22.775	0.06
AM_stem	Ethanone, 1-(6,10,10-trimethylspiro[4.5]deca-6,8-dien-2-yl)-, (2R-trans)-	26.839	0.06
AM_stem	5,7-Octadien-2-ol, 2,6-dimethyl-	13.69	0.14
AM_stem	.beta.-Myrcene	26.4	0.05
AM_stem	Tridecane	29.729	0.09
AM_stem	PROPANE, 2-METHOXY-2-METHYL-	27.84	0.06
AM_stem	ethyl 2-acetyl-6-cyclopropylidenehexanoate	7.44	0.09
AM_stem	Actaldehyde ethyl benzyl acetal	23.62	0.06
