# Supplementary material for: Comparative analysis of flavonoids, polyphenols and volatiles in roots, stems and leaves of five mangroves
Source: PeerJ. 2023 Jun 22;11:e15529. doi: 10.7717/peerj.15529 (PMC10290835; doi:10.7717/peerj.15529)
Supplement: Supplemental Information 12 [file peerj-11-15529-s012.zip › peerj-80417-doi_10.5061_dryad.ffbg79cz8__v4/BG_leaf_19.csv]

Species_part	Unique compounds	Retention time/min	Average content/%
BG_leaf	9-OCTADECENE, (E)-	28.381	0.09
BG_leaf	3H-1,2-Dithiole	20.312	0.08
BG_leaf	Cyclobut-1-enylmethanol	4.245	0.01
BG_leaf	E-14-Hexadecenal	33.034	0.11
BG_leaf	3-Buten-2-one	4.525	0.05
BG_leaf	1-octen-3-yl acetate	14.954	0.29
BG_leaf	E2-DODECENYLACETATE	20.477	0.48
BG_leaf	Acetic acid, decyl ester	23.691	0.68
BG_leaf	2-Penten-1-ol, acetate, (Z)-	8.524	0.09
BG_leaf	Cyclobutanecarboxylic acid, octyl ester	15.315	0.21
BG_leaf	BENZOIC ACID, METHYL ESTER	14.39	0.03
BG_leaf	3-HEXEN-1-OL, ACETATE, (Z)-	11.583	30.16
BG_leaf	Butane, 1-cyclopropylidene-5-(tetrahydro-2H-pyran-2-yloxy)-	11.855	0.03
BG_leaf	Ethane, 1,1'-oxybis-	1.781	0.05
BG_leaf	UNDECANE, 4,8-DIMETHYL-	25.079	0.05
BG_leaf	2-Nonen-1-ol, (Z)-	14.672	0.07
BG_leaf	1-Tridecene	23.201	0.04
BG_leaf	1-OCTANOL, 2-BUTYL-	24.921	0.05
BG_leaf	ACETIC ACID, PENTYL ESTER	8.565	0.08
