# Supplementary material for: Comparative analysis of flavonoids, polyphenols and volatiles in roots, stems and leaves of five mangroves
Source: PeerJ. 2023 Jun 22;11:e15529. doi: 10.7717/peerj.15529 (PMC10290835; doi:10.7717/peerj.15529)
Supplement: Supplemental Information 12 [file peerj-11-15529-s012.zip › peerj-80417-doi_10.5061_dryad.ffbg79cz8__v4/BG_root_24.csv]

Species_part	Unique compounds	Retention time/min	Average content/%
BG_root	Bicyclo[4.1.0]heptan-3-ol, 4,7,7-trimethyl-, (1.alpha.,3.alpha.,4.beta.,6.alpha.)-	25.965	0.12
BG_root	.alpha.-Gurjunene	23.646	0.64
BG_root	Torreyol	26.84	0.05
BG_root	1,3,6-Octatriene, 3,7-dimethyl-, (Z)-	9.147	0.03
BG_root	2-Decyn-1-ol	12.253	0.36
BG_root	Cembrene	36.309	0.59
BG_root	cis-p-mentha-1(7),8-dien-2-ol	22.94	0.11
BG_root	1-Penten-3-one, 1-(2,6,6-trimethyl-1-cyclohexen-1-yl)-	26.425	0.07
BG_root	Acetic acid, thiocyanato-, 1,7,7-trimethylbicyclo[2.2.1]hept-2-yl ester, exo-	20.306	0.06
BG_root	1,2,3,5-tetramethylcyclohexane (1r,2c,3c,5t)	25.575	0.07
BG_root	Octadecanoic acid, (2-phenyl-1,3-dioxolan-4-yl)methyl ester	35.875	0.04
BG_root	2-Octen-1-ol, (E)-	13.54	0.04
BG_root	Santolina triene	25.231	0.04
BG_root	10,12-Octadecadiynoic acid	24.168	0.05
BG_root	o-Mentha-1(7),8-dien-3-ol	34.028	0.05
BG_root	CYCLOPENTANE, 1-METHYL-3-(1-METHYLETHYL)-	6.71	0.02
BG_root	.beta.-ylangene	36.182	0.44
BG_root	Cyclohexane, (1,2-dimethylbutyl)-	14.827	0.03
BG_root	Bicyclo[5.2.0]nonane, 4,8,8-trimethyl-2-methylene-	34.245	0.07
BG_root	Naphthalene, 2-methyl-	21.043	0.06
BG_root	2,5-cyclohexadien-1-one, 2,6-bis(1,1-dimethylethyl)-4-hydroxy-4-methyl-	25.401	0.09
BG_root	3-Heptanol, 3,6-dimethyl-	27.413	0.04
BG_root	1,2-Cyclohexanedicarboxylic acid, 2-biphenyl undecyl ester	35.578	0.05
BG_root	6-Nonen-1-ol, (E)-	16.71	0.06
