# Supplementary material for: Comparative analysis of flavonoids, polyphenols and volatiles in roots, stems and leaves of five mangroves
Source: PeerJ. 2023 Jun 22;11:e15529. doi: 10.7717/peerj.15529 (PMC10290835; doi:10.7717/peerj.15529)
Supplement: Supplemental Information 12 [file peerj-11-15529-s012.zip › peerj-80417-doi_10.5061_dryad.ffbg79cz8__v4/BG_stem_3.csv]

Species_part	Unique compounds	Retention time/min	Average content/%
BG_stem	Cyclohexane, cyclopropylidene-	16.395	0.19
BG_stem	Diazene, bis(1,1-dimethylethyl)-	2.98	0.03
BG_stem	Benzene, methyl-	4.45	0.01
