# Supplementary material for: Comparative analysis of flavonoids, polyphenols and volatiles in roots, stems and leaves of five mangroves
Source: PeerJ. 2023 Jun 22;11:e15529. doi: 10.7717/peerj.15529 (PMC10290835; doi:10.7717/peerj.15529)
Supplement: Supplemental Information 12 [file peerj-11-15529-s012.zip › peerj-80417-doi_10.5061_dryad.ffbg79cz8__v4/KC_leaf_31.csv]

Species_part	Unique compounds	Retention time/min	Average content/%
KC_leaf	Cyclohexanol, 1-methyl-4-(1-methylethyl)-	16.89	0.42
KC_leaf	1-METHYL-2-PROPYNYL DIETHYLBORINATE #	11.23	0.1
KC_leaf	Octane, 6-ethyl-2-methyl-	22.776	0.21
KC_leaf	PENTAMETHYLENE SULFOXIDE-D4	19.841	0.13
KC_leaf	Succinic acid, butyl trans-hex-3-enyl ester	28.199	0.22
KC_leaf	1-Hexene, 2-methyl-	10.272	0.18
KC_leaf	1-Ethynyl-1-cycloheptanol	21.612	0.14
KC_leaf	trans-chrysanthemal	22.255	0.08
KC_leaf	3-Hexen-1-ol, propanoate, (Z)-	14.54	0.3
KC_leaf	1-Hepten-4-ol	27.844	0.08
KC_leaf	Citronellol epoxide (R or S)	23.576	0.16
KC_leaf	menthanol 2	3.24	0.35
KC_leaf	1,5-Pentanediol, O,O'-di(propargyloxycarbonyl) ester	10.225	0.09
KC_leaf	2-Pyrazolin-5-ol, 5-tert-butyl-3-trifluoromethyl-1-(3-methylbenzoyl)-	15.195	0.12
KC_leaf	edulan IV	20.155	0.21
KC_leaf	(Z)-Hex-3-enyl (E)-2-methylbut-2-enoate	20.237	0.08
KC_leaf	.gamma.-Cadinene	26.838	0.12
KC_leaf	(-)-endo-2,6-dimethyl-6-(4-methyl-3-pentenyl)bicyclo[3.1.1]hept-2-ene	23.975	0.07
KC_leaf	Hydrazinecarbodithioic acid, methyl ester	15.119	0.92
KC_leaf	1,6,10-DODECATRIENE, 7,11-DIMETHYL-3-METHYLENE-, (E)-	25.838	1.11
KC_leaf	Undecane, 2,8-dimethyl-	25.076	0.17
KC_leaf	2,5,5,8a-Tetramethyl-3,4,4a,5,6,8a-hexahydro-2H-chromene	20.424	1.66
KC_leaf	Butanoic acid,4-hexen-1-yl ester	15.921	0.47
KC_leaf	3-Hexen-1-ol, 2,5-dimethyl-, formate,(Z)-	21.034	0.67
KC_leaf	3-(Hydroxyphenylmethyl)-2-methyl-3-buten-1-ol	17.65	0.18
KC_leaf	(3E)-2,6-DIMETHYL-3,7-OCTADIENE-2,6-DIOL #	22.922	0.08
KC_leaf	Pentanal, 5-(benzoyloxy)-	21.501	0.19
KC_leaf	1-CYCLOPROPYL-1-FLUOROETHANE	19.25	0.09
KC_leaf	Z-3-hexenyl tiglate	21.343	4.75
KC_leaf	Nonane, 2-methyl-	18.08	0.1
KC_leaf	2-BUTEN-1-OL, 3-METHYL-	10.89	0.08
