# Supplementary material for: Comparative analysis of flavonoids, polyphenols and volatiles in roots, stems and leaves of five mangroves
Source: PeerJ. 2023 Jun 22;11:e15529. doi: 10.7717/peerj.15529 (PMC10290835; doi:10.7717/peerj.15529)
Supplement: Supplemental Information 12 [file peerj-11-15529-s012.zip › peerj-80417-doi_10.5061_dryad.ffbg79cz8__v4/KC_root_24.csv]

Species_part	Unique compounds	Retention time/min	Average content/%
KC_root	1-Eicosanol	29.944	0.09
KC_root	2-Acetyl-5-norbornene	16.385	0.05
KC_root	Oxirane, 2,2'-(1,4-butanediyl)bis-	2.379	0.1
KC_root	2-Hepten-1-ol, (E)-	13.559	0.06
KC_root	1-OCTEN-3-OL	10.658	0.24
KC_root	10-BROMO-7-HYDROXY-11-IODOLAURENE	19.819	0.06
KC_root	2-Methylamino-1-phenylethanol	23.585	0.06
KC_root	5,5-Dimethyl-cyclohex-3-en-1-ol	27.4	0.07
KC_root	DIHYDRO LINALOOL	16.294	1.67
KC_root	1-HEPTANOL	10.376	0.19
KC_root	2-Heptenal, (E)-	12.268	0.34
KC_root	Hexanediamide, N,N'-di-benzoyloxy-	16.805	0.57
KC_root	1-Pentanol, 4-methyl-2-propyl-	27.838	0.07
KC_root	Phenol	10.875	0.99
KC_root	Hexane, 2,3-dimethyl-	1.524	0.05
KC_root	Naphthalene, trihexyl-	35.577	0.1
KC_root	n-Dodecylpyridinium chloride	25.849	0.06
KC_root	1-Heptanol, 3-methyl-	13.19	0.09
KC_root	(+)-2,6-dimethyl-6-(4-methyl-3-pentenyl)bicyclo[3.1.1]hep-2-ene	24.115	0.09
KC_root	Octane, 1-(1-ethoxyethoxy)-	23.67	0.14
KC_root	Phenol, (1,1-dimethylethyl)-4-methoxy-	25.4	0.06
KC_root	1,1,7,12-tetramethyl-1,2,3,4,9,10,11,12-octahydrophenanthrene	35.987	0.32
KC_root	(Z)-4-Decen-1-ol	16.531	0.12
KC_root	Phenol, 3,5-bis(1,1-dimethylethyl)-	26.431	0.12
