# Supplementary material for: Comparative analysis of flavonoids, polyphenols and volatiles in roots, stems and leaves of five mangroves
Source: PeerJ. 2023 Jun 22;11:e15529. doi: 10.7717/peerj.15529 (PMC10290835; doi:10.7717/peerj.15529)
Supplement: Supplemental Information 12 [file peerj-11-15529-s012.zip › peerj-80417-doi_10.5061_dryad.ffbg79cz8__v4/KC_stem_24.csv]

Species_part	Unique compounds	Retention time/min	Average content/%
KC_stem	Benzene, 1-methyl-4-(1-methylethenyl)-	14.215	0.39
KC_stem	trans-2-cis-6-Nonadien-1-ol	16.455	0.1
KC_stem	CALACORENE	27.377	0.11
KC_stem	1,6-Octadien-3-ol, 3,7-dimethyl-, (.+-.)-	14.55	0.25
KC_stem	1-Hexadecyne	30.261	0.17
KC_stem	2(1H)-Naphthalenone, 3,4,4a,5,6,7-hexahydro-1,1,4a-trimethyl-	20.155	0.2
KC_stem	Undecanone	20.459	0.93
KC_stem	Butanoic acid, 2-methyl-	7.03	0.17
KC_stem	.ALPHA.-PINENE, (-)-	9.151	0.15
KC_stem	2,5,5-Trimethylcyclohex-2-enone	21.21	0.23
KC_stem	.alpha.-Muurolene	22.691	1.57
KC_stem	Styrene	7.79	0.25
KC_stem	o-Cymene	12.1	1.12
KC_stem	2-Decanone	14.281	0.18
KC_stem	.DELTA.3-Carene	13.231	0.25
KC_stem	3-(2-Methyl-propenyl)-1H-indene	35.57	0.18
KC_stem	Butanoic acid, 3-methyl-	6.745	0.11
KC_stem	.delta.-Cadinene	26.845	1.1
KC_stem	Cyclopentanol, 3-methyl-	17.656	0.17
KC_stem	2,6,10 - trimethyl - tridecane (WITHOUT stereochemistry)	22.785	0.11
KC_stem	(-)-.alpha.-Helmiscapene	26.184	0.11
KC_stem	2,5,5-TRIMETHYL-CYCLOHEX-2-EN-1-ONE	20.732	0.16
KC_stem	Tetracyclo[5.2.1.0(2,6).0(3,5)]decane, 4,4-dimethyl-	22.286	0.13
KC_stem	Alloaromadendrene	25.286	0.43
