# Supplementary material for: Comparative analysis of flavonoids, polyphenols and volatiles in roots, stems and leaves of five mangroves
Source: PeerJ. 2023 Jun 22;11:e15529. doi: 10.7717/peerj.15529 (PMC10290835; doi:10.7717/peerj.15529)
Supplement: Supplemental Information 12 [file peerj-11-15529-s012.zip › peerj-80417-doi_10.5061_dryad.ffbg79cz8__v4/README.txt]

There are two formats, one is CSV and the other is xlsx. Please select notepad.exe or excel（Microsoft office） to open and read these files.
15 CSV files represent the unique compounds of different mangroves and parts, and the number after each file name indicates the number of unique compounds detected.
The values in the Excel file are the content dataset of common compounds (occurring in more than two species or organ parts), "n/a" in the cells represent missing values or zero. Leaf, stem, and root in the file names represent three organ parts. Five mangrove species are  A.ilicifolius, B.gymnorrhiza, A.corniculatum, K.candel, and A.marina, respectively， and the combinations of mangrove species and parts were coded and named as “ species_parts"， which were simplified as AI_leaf, AI_root, AI_stem, BG_leaf, BG_root, BG_stem, AC_leaf, AC_ root, AC_stem, KC_ leaf, KC_ root, KC_stem, AM_ leaf, AM_root, AM_ stem, respectively.


AC_root_22.csv	3.36 KB
AC_stem_39.csv	4.26 KB
AC-leaf_40.csv	4.08 KB
AI_leaf_21.csv	3.32 KB
AI_root_33.csv	3.80 KB
AI_stem_21.csv	3.27 KB
AM_leaf_33.csv	3.85 KB
AM_root_27.csv	3.55 KB
AM_stem_27.csv	3.47 KB
BG_leaf_19.csv	3.02 KB
BG_root_24.csv	3.52 KB
BG_stem_3.csv	2.37 KB
KC_leaf_31.csv	3.80 KB
KC_root_24.csv	3.30 KB
KC_stem_24.csv	3.26 KB
